# Supplementary material for: IgE antibodies increase honeybee venom responsiveness and detoxification efficiency of mast cells
Source: Allergy. Author manuscript; Available in PMC 2023 Feb 1. (PMC8502784; doi:10.1111/all.14852)
Supplement: sm1 [file NIHMS1707162-supplement-sm1.xlsx]

## Sheet: Table S1
Uniprot accession	organism	gene name	description	abbreviation in panel	allergen nomenclature	logFC	P value	adjusted P value	Normalized abundance BV_untreated_rep_1	Normalized abundance BV_untreated_rep_2	Normalized abundance BV_untreated_rep_3	Normalized abundance BV+MC SN_rep_1	Normalized abundance BV+MC SN_rep_2	Normalized abundance BV+MC SN_rep_3	Coverage [%]	# Peptides	Score Sequest HT: Sequest HT	comments
A0A088A1D0	Apis mellifera OX=7460 PE=4 SV=1	NA	Venom dipeptidyl peptidase 4	DPP4	Api m 5	-3.18152	0.000245795	0.013495	3.5472e+08	4.84082e+08	5.73425e+08	9.39435e+07	4.2005e+07	5.45573e+07	41	29	421.83
A0A088AA01	Apis mellifera OX=7460	Trx1-like3 PE=4 SV=1	Thioredoxin domain-containing protein			-2.48853	0.00042284	0.013495	1.24465e+06	1.54951e+06	1.92463e+06	219660	316322	493491	5	3	3.72
A0A088ARP1	Apis mellifera OX=7460	LOC552756 PE=3 SV=1	Uncharacterized protein			-3.04097	0.000457456	0.013495	914470	1.23241e+06	1.95029e+06	288157	139822	159765	20	5	10.65
Q25BT7	Apis mellifera OX=7460	hbg2 PE=4 SV=1	Alpha-glucosidase			-3.11178	0.000194143	0.013495	818907	1.07378e+06	1.88227e+06	179341	126761	184027	6	3	3.6
A0A088AEI5	Apis mellifera OX=7460	LOC550798 PE=4 SV=1	L-type lectin-like domain-containing protein			-2.11781	0.00058829	0.0138837	756172	734346	738430	229394	186407	191493	6	3	3.92
A0A087ZQ29	Apis mellifera OX=7460 PE=3 SV=1	NA	Uncharacterized protein			-3.44997	0.00188993	0.0247791	2.89948e+07	7.64756e+07	8.54819e+07	1.45192e+07	3.01698e+06	5.4138e+06	24	16	97.61
A0A087ZZK8	Apis mellifera OX=7460	LOC724436 PE=4 SV=1	Phosphatidylcholine 2-acylhydrolase			-2.41381	0.00177494	0.0247791	4.94484e+08	7.09569e+08	8.06851e+08	2.40761e+08	1.11643e+08	1.13649e+08	59	11	189.75
A0A088A5R9	Apis mellifera OX=7460 PE=3 SV=1	NA	Peptidyl-prolyl cis-trans isomerase			-2.42335	0.00155131	0.0247791	9.28878e+07	1.20708e+08	1.18775e+08	4.10524e+07	1.8387e+07	1.8664e+07	64	11	120.25
A0A088AP93	Apis mellifera OX=7460 PE=4 SV=1	NA	Aa_trans domain-containing protein			-2.07087	0.00133538	0.0247791	1.92369e+06	2.55022e+06	3.25348e+06	514912	658788	1.03594e+06	3	3	9.17
A0A087ZP00	Apis mellifera OX=7460	Crc PE=3 SV=1	Calreticulin			-2.29945	0.00257507	0.026914	1.34602e+06	2.92818e+06	3.95518e+06	414642	729417	705488	17	6	26.95
A0A088A7Y2	Apis mellifera OX=7460	ERp60 PE=3 SV=1	Protein disulfide-isomerase			-2.07431	0.00273701	0.026914	2.93034e+06	4.35071e+06	4.92894e+06	1.6122e+06	873599	975323	17	7	20.89
P01501	Apis mellifera OX=7460	MELT PE=1 SV=1	Melittin		Api m 4	-1.96172	0.00233351	0.026914	5.84395e+09	4.92586e+09	5.54256e+09	1.80898e+09	9.95591e+08	2.44745e+09	21	2	236.06
A0A088A015	Apis mellifera OX=7460	LOC408851 PE=3 SV=1	Uncharacterized protein			-1.94488	0.00429529	0.038988	4.4805e+07	6.7421e+07	9.35806e+07	2.7328e+07	1.58004e+07	1.8731e+07	30	23	170.92
A0A088APM4	Apis mellifera OX=7460	LOC409708 PE=3 SV=1	Glucosylceramidase			-2.93769	0.00472543	0.0398286	5.65646e+06	9.83897e+06	1.2835e+07	1.78966e+06	2.8887e+06	501597	20	9	28.28
A0A087ZTZ3	Apis mellifera OX=7460	100577847 PE=4 SV=1	Uncharacterized protein			-1.6406	0.00575548	0.0452764	2.49873e+06	1.68272e+06	3.67498e+06	977047	1.00765e+06	845438	20	6	14.8
A0A087ZTD1	Apis mellifera OX=7460 PE=4 SV=1	NA	Str_synth domain-containing protein			-1.51683	0.00969848	0.0628201	1.15808e+06	1.86634e+06	1.96491e+06	790470	510190	733768	5	3	10.46
A0A087ZTN5	Apis mellifera OX=7460	LOC410663 PE=3 SV=1	Sep15_SelM domain-containing protein			-1.80097	0.00931846	0.0628201	1.76066e+07	3.17628e+07	3.86504e+07	1.33056e+07	6.20886e+06	1.00971e+07	42	8	49.43
A0A088A882	Apis mellifera OX=7460	107963996 PE=4 SV=1	Uncharacterized protein			-1.94309	0.0111737	0.0628201	1.76805e+06	2.79944e+06	2.48908e+06	1.40259e+06	407446	619086	5	2	5.65
A0A088AMA7	Apis mellifera OX=7460	LOC410539 PE=3 SV=1	Uncharacterized protein			-1.95099	0.00959715	0.0628201	2.66496e+06	4.45171e+06	3.14655e+06	1.73389e+06	1.05069e+06	578863	12	7	14.51
A0A088AMF5	Apis mellifera OX=7460 PE=4 SV=1	NA	DAN domain-containing protein			-2.38138	0.0104616	0.0628201	3.86143e+06	9.06701e+06	5.00883e+06	2.90834e+06	1.09196e+06	637426	12	4	22.74
A0A088ARD8	Apis mellifera OX=7460 PE=3 SV=1.2	NA	Uncharacterized protein			-1.88858	0.0111798	0.0628201	2.78667e+06	4.18571e+06	6.76549e+06	2.31622e+06	976996	1.12165e+06	10	9	34.39
Q868N5	Apis mellifera OX=7460	Vg PE=1 SV=1	Vitellogenin		Api m 12	-1.39038	0.0121306	0.065064	3.46219e+06	4.79308e+06	3.68191e+06	1.31208e+06	2.58374e+06	1.63351e+06	41	65	419.19
A0A087ZYW8	Apis mellifera OX=7460 PE=4 SV=1	NA	Peptidylglycine monooxygenase			-1.33446	0.0148306	0.0729173	1.4709e+07	2.08415e+07	2.67228e+07	1.04797e+07	8.79429e+06	9.04973e+06	43	11	66.65
A0A088A7L2	Apis mellifera OX=7460 PE=3 SV=1	NA	Protein disulfide-isomerase			-1.94485	0.0142758	0.0729173	1.0014e+07	2.14075e+07	2.70279e+07	9.69064e+06	3.33878e+06	5.12399e+06	40	18	69.82
A0A087ZRN5	Apis mellifera OX=7460 PE=3 SV=1	NA	Carboxypeptidase D			-2.27214	0.0160502	0.0757568	9.63749e+06	1.93361e+07	3.13146e+07	1.06213e+07	2.56476e+06	3.1034e+06	11	14	63.19
A0A087ZN44	Apis mellifera OX=7460 PE=3 SV=1	NA	Carboxypeptidase		Api m 9	-1.23337	0.0178719	0.0767432	2.82296e+07	3.2481e+07	4.91304e+07	1.87646e+07	1.71571e+07	1.75789e+07	20	6	68.18
A0A088A3V9	Apis mellifera OX=7460	LOC725756 PE=3 SV=1	Beta-galactosidase			-1.79852	0.0182103	0.0767432	6.16446e+06	9.69519e+06	1.38282e+07	6.12942e+06	2.12755e+06	2.45827e+06	14	8	40.47
A0A088A554	Apis mellifera OX=7460	LOC551031 PE=4 SV=1	Uncharacterized protein			-1.15769	0.0178927	0.0767432	1.7665e+06	1.05721e+06	1.19888e+06	677498	755198	643461	11	2	1.63
A0A088AA98	Apis mellifera OX=7460 PE=3 SV=1.5	NA	Uncharacterized protein			-1.7745	0.019272	0.0784171	2.41874e+06	4.04131e+06	5.6209e+06	2.43204e+06	1.04809e+06	878914	23	4	16.66
A0A088A722	Apis mellifera OX=7460 PE=4 SV=1.4	NA	Uncharacterized protein			-1.73768	0.0221819	0.08268	9.36439e+06	6.98589e+06	5.18042e+06	3.27059e+06	4.0474e+06	1.12697e+06	11	5	31.52
A0A088ANN1	Apis mellifera OX=7460	LOC408621 PE=3 SV=1	DUF2012 domain-containing protein			-1.05143	0.0224217	0.08268	1.37723e+06	1367718	1.09674e+06	735841	691416	744697	11	2	10.75
A0A088AUV9	Apis mellifera OX=7460 PE=3 SV=1.4	NA	Uncharacterized protein			-2.53	0.0211013	0.08268	688778	1.22205e+06	2.72335e+06	753241	91831.5	280842	14	4	12.04
A0A087ZNJ7	Apis mellifera OX=7460	LOC552086 PE=3 SV=1	Aldose 1-epimerase			-1.41307	0.0241103	0.0844806	2.84561e+06	5.41898e+06	5.30356e+06	2.76771e+06	1.50561e+06	1.6968e+06	26	8	34.74
A0A087ZRB6	Apis mellifera OX=7460	LOC725215 PE=4 SV=1	Uncharacterized protein			-1.9087	0.024777	0.0844806	1.48524e+07	2.57778e+07	4.66426e+07	1.75061e+07	5.19359e+06	6.05862e+06	35	12	92.67
A0A088AUP4	Apis mellifera OX=7460	LOC724341 PE=4 SV=1	Uncharacterized protein			-2.02266	0.0250578	0.0844806	1.55069e+07	3.45394e+07	4.06936e+07	1.99753e+07	4.43935e+06	5.98198e+06	42	9	88.02
A0A088AEY5	Apis mellifera OX=7460 PE=4 SV=1.1	NA	Peptidase S1 domain-containing protein			-1.60228	0.0311481	0.096723	1.78861e+07	4.19027e+07	4.07628e+07	2.16399e+07	7.55681e+06	1.08984e+07	20	5	39.17
A0A088AQD8	Apis mellifera OX=7460	LOC724644 PE=4 SV=1	Uncharacterized protein			-1.30393	0.0301154	0.096723	2.52597e+06	5.35925e+06	4.11921e+06	2.40955e+06	1.40209e+06	1.79063e+06	32	4	6.87
B0LUE8	Apis mellifera OX=7460	A4 PE=2 SV=1	Apolipophorin-III-like protein			-1.25609	0.0305431	0.096723	1.48296e+06	1.6581e+06	1.03939e+06	355852	778507	1.10549e+06	19	3	4.47
A0A088A7S9	Apis mellifera OX=7460	LOC551205 PE=3 SV=1	Gal_mutarotas_2 domain-containing protein			-1.24569	0.0327717	0.0991555	2.33218e+07	3.55412e+07	4.712e+07	2.26682e+07	1.34429e+07	1.56946e+07	31	23	149.32
A0A088AFB7	Apis mellifera OX=7460	SP13 PE=4 SV=1	Peptidase S1 domain-containing protein			-1.65479	0.0393111	0.115968	1.17725e+06	2.3845e+06	2.41323e+06	1.57874e+06	382625	586528	10	4	12.35
A0A087ZRI9	Apis mellifera OX=7460 PE=4 SV=1	NA	Peptidase S1 domain-containing protein			-1.56352	0.042812	0.120281	1.69726e+06	1919825	4.49008e+06	1.69669e+06	465431	1.17149e+06	22	6	12.42
Q5BLY4	Apis mellifera OX=7460 PE=2 SV=1	NA	Icarapin-like		Api m 10	-1.14208	0.0425138	0.120281	5.78683e+08	7.89163e+08	1.02213e+09	5.61146e+08	3.91286e+08	3.22904e+08	22	5	329.54
A0A087ZYA7	Apis mellifera OX=7460 PE=3 SV=1	NA	Alpha-mannosidase			-1.77499	0.0438962	0.120459	718566	1.47537e+06	1.29417e+06	1.04659e+06	228912	233282	4	4	12.29
A0A1B1JID1	Apis mellifera OX=7460 PE=2 SV=1	NA	Superoxide dismutase [Cu-Zn]			-1.41468	0.0498344	0.133647	1.31307e+06	2.71129e+06	3.18294e+06	1.82586e+06	707659	755712	34	5	5.84
A0A088AQB0	Apis mellifera OX=7460	LOC724779 PE=4 SV=1	Uncharacterized protein			-1.21457	0.0550407	0.144329	1.35974e+06	2.0084e+06	2.44395e+06	1.64532e+06	709805	746577	11	6	23.36
A0A088AL69	Apis mellifera OX=7460 PE=4 SV=1.8	NA	Uncharacterized protein			-0.841834	0.0620954	0.159288	1.82571e+07	1.94312e+07	2.17384e+07	1.49231e+07	1.16824e+07	1.25445e+07	23	3	41.56
A0A088AKU8	Apis mellifera OX=7460 PE=4 SV=1.6	NA	Uncharacterized protein			-0.895869	0.0678755	0.167625	3.9626e+06	4.77798e+06	5.07276e+06	3.74778e+06	2.20984e+06	2.93913e+06	12	8	29.24
A0A088AMK2	Apis mellifera OX=7460 PE=3 SV=1	NA	Glyco_18 domain-containing protein			-1.36982	0.0681865	0.167625	7.26018e+06	1.39589e+07	2.3307e+07	1.12946e+07	4.34618e+06	4.5517e+06	25	9	58.77
A0A088AJM6	Apis mellifera OX=7460	PGRP-S3 PE=1 SV=1	Peptidoglycan-recognition protein			-0.941218	0.079085	0.182981	1.12116e+06	1.50193e+06	1.38004e+06	1.21635e+06	605068	728242	14	3	5.16
A0A088AQ81	Apis mellifera OX=7460	LOC409801 PE=3 SV=1	Carboxylic ester hydrolase			-1.61954	0.0760946	0.182981	267168	461653	2.39713e+06	253853	274891	238446	13	5	9.19
Q8I6X7	Apis mellifera OX=7460	ASP3c PE=2 SV=1	Antennal-specific protein 3c			-0.998123	0.0780842	0.182981	3.69932e+06	1.75025e+06	2.91993e+06	2.2702e+06	1.50308e+06	1.13524e+06	32	4	8.86
A0A088AW08	Apis mellifera OX=7460 PE=3 SV=1	NA	alpha-1,2-Mannosidase			-1.36112	0.0837585	0.190067	6.30621e+06	1.54256e+07	1.96435e+07	1.12935e+07	3.12052e+06	5.22272e+06	28	8	33.24
A0A088A2D7	Apis mellifera OX=7460	pot PE=4 SV=1	ZP domain-containing protein			-1.15711	0.0965498	0.207143	6.27927e+06	1.09525e+07	1.27109e+07	9.59528e+06	2.65339e+06	5.05472e+06	6	5	11.66
A0A088A884	Apis mellifera OX=7460	100577163 PE=4 SV=1	Uncharacterized protein			1.70056	0.0957043	0.207143	2.34326e+06	159451	318709	1.379e+06	2.71842e+06	1.78096e+06	4	2	1.84
A0A088AG18	Apis mellifera OX=7460	Sap-r PE=4 SV=1	Uncharacterized protein			-0.788292	0.094683	0.207143	2.8093e+08	3.44684e+08	3.55825e+08	2.80362e+08	1.83082e+08	2.12778e+08	40	35	400.86
A0A088AB47	Apis mellifera OX=7460	Gtpx2 PE=3 SV=1	Glutathione peroxidase			-0.912153	0.101467	0.213805	6.59014e+06	9.9055e+06	1.17465e+07	8.49837e+06	4.48485e+06	4.92917e+06	41	8	30.62
A0A087ZY53	Apis mellifera OX=7460	cathD PE=3 SV=1	Peptidase A1 domain-containing protein			-0.834605	0.10953	0.226703	6.78537e+06	8.16036e+06	8.34939e+06	7.57155e+06	4.47751e+06	3.92579e+06	23	6	29.39
A0A087ZYX8	Apis mellifera OX=7460	SP28 PE=2 SV=1	Venom serine protease 34			-1.42149	0.113868	0.226703	7.01718e+06	1.81843e+07	3.72064e+07	1.63027e+07	4.22348e+06	5.85804e+06	36	9	73.59
A0A088ADT0	Apis mellifera OX=7460 PE=3 SV=1	NA	Palmitoyl-protein hydrolase 1			-1.32017	0.115273	0.226703	3.44862e+06	5.16677e+06	1.58931e+07	5.08916e+06	1.41089e+06	4.13656e+06	37	6	37.98
B2D0J5	Apis mellifera OX=7460 PE=2 SV=1	NA	Venom carboxylesterase-6		Api m 8	-0.743592	0.113076	0.226703	3.61866e+08	3.72919e+08	5.49904e+08	3.5311e+08	2.3953e+08	3.052e+08	39	18	280.42
A0A088ADM5	Apis mellifera OX=7460	SP3 PE=3 SV=1	CLIP domain-containing serine protease			-0.908754	0.128212	0.248016	1.59629e+07	2.733e+07	2.94507e+07	2.39996e+07	1.1838e+07	1.11587e+07	35	12	78.77
A0A087ZR77	Apis mellifera OX=7460	102653764 PE=4 SV=1	WAP domain-containing protein			-0.618287	0.135612	0.258101	2.53484e+06	2.14277e+06	2.20886e+06	1.92037e+06	1.67299e+06	1.6857e+06	17	2	15.08
A0A088AHX5	Apis mellifera OX=7460 PE=4 SV=1.14	NA	Uncharacterized protein			-0.615773	0.138624	0.259645	178922	151319	132961	122528	118921	112105	2	3	0
A0A088AU88	Apis mellifera OX=7460 PE=3 SV=1	NA	SERPIN domain-containing protein			-0.86985	0.143697	0.264941	3.34927e+06	5.27978e+06	9.95183e+06	4.66148e+06	2.93544e+06	3.44075e+06	18	8	41.85
A0A087ZXW2	Apis mellifera OX=7460 PE=3 SV=1	NA	Ferritin			-1.34348	0.154272	0.280063	2.7692e+06	6.92919e+06	1.413e+07	7.96828e+06	1.57192e+06	2.16292e+06	27	4	31.42
A0A088ADL8	Apis mellifera OX=7460 PE=4 SV=1	NA	Vitellogenin			-1.39214	0.161482	0.288711	1.54723e+06	6.75249e+06	1.13456e+07	4.62928e+06	2.11972e+06	1.09084e+06	42	66	431.45
A0A088A702	Apis mellifera OX=7460 PE=3 SV=1	NA	Dolichyl-diphosphooligosaccharide-protein glycosyltransferase subunit 2			-1.39069	0.171688	0.289417	848351	1.37373e+06	487157	1.28602e+06	107664	371399	4	3	9.79
A0A088AC97	Apis mellifera OX=7460 PE=4 SV=1.3	NA	Uncharacterized protein			-0.740079	0.169886	0.289417	6.75022e+06	8.60433e+06	7.57924e+06	8.75119e+06	4.11398e+06	4.28459e+06	13	8	36.18
A0A088ACY9	Apis mellifera OX=7460	107965322 PE=3 SV=1	Uncharacterized protein			-0.975406	0.171625	0.289417	1.06946e+06	2.47212e+06	3.76195e+06	2.23144e+06	892422	1.07286e+06	18	5	22.96
A0A088ADU2	Apis mellifera OX=7460	Fuca PE=3 SV=1	Alpha-L-fucosidase			-1.80522	0.169459	0.289417	592130	3.14831e+06	5.72046e+06	3.22346e+06	222824	567942	12	6	24.77
A0A087ZXG5	Apis mellifera OX=7460 PE=4 SV=1	NA	C1q-like venom protein			-0.720994	0.18204	0.298055	4.19984e+07	5.82888e+07	7.07731e+07	6.09743e+07	2.91737e+07	3.55107e+07	30	4	64.56
A0A088AT41	Apis mellifera OX=7460 PE=3 SV=1.3	NA	Uncharacterized protein			-1.49473	0.180016	0.298055	1.4384e+06	6.64882e+06	1.25025e+07	6.05175e+06	879140	1.6396e+06	22	6	39.09
P56587	Apis mellifera OX=7460 PE=1 SV=1	NA	Tertiapin			-0.573441	0.18439	0.298055	4.75821e+08	5.98706e+08	7.32002e+08	4.82758e+08	4.45847e+08	4.80088e+08	76	2	60.59
A0A087ZX58	Apis mellifera OX=7460	LOC551273 PE=3 SV=1	Uncharacterized protein			-0.807392	0.219008	0.349229	9.78326e+06	2.24253e+07	3.04347e+07	1.94826e+07	8.19886e+06	1.27344e+07	12	6	46.96
A0A088AS56	Apis mellifera OX=7460 PE=4 SV=1	NA	Uncharacterized protein			-0.661812	0.22905	0.359661	8.96498e+07	1.40608e+08	1.66888e+08	1.46066e+08	7.0148e+07	8.466e+07	36	111	674.7
A0A088AT40	Apis mellifera OX=7460 PE=4 SV=1.13	NA	Uncharacterized protein			-0.600308	0.231646	0.359661	5.42617e+06	8.24545e+06	7.78673e+06	7.65451e+06	4.71087e+06	4.52738e+06	21	5	23.9
Q4ZJX1	Apis mellifera OX=7460	MRJP9 PE=2 SV=1	Bee-milk protein		Api m 11.0201	-0.682926	0.240705	0.368873	3.88126e+08	6.51043e+08	8.08247e+08	6.973e+08	3.14421e+08	3.67609e+08	60	21	427.19
A0A087ZXU0	Apis mellifera OX=7460	Fer2LCH PE=3 SV=1	Ferritin			-0.796705	0.246914	0.373537	7.37976e+06	1.26877e+07	1.20894e+07	1.47332e+07	3.41207e+06	7.0138e+06	32	6	36.26
A0A087ZYG3	Apis mellifera OX=7460	LOC411889 PE=3 SV=1	Uncharacterized protein			-0.680502	0.25544	0.378284	1.41153e+06	2.40601e+06	2.5892e+06	2.6423e+06	983233	1.34244e+06	7	3	7.32
A0A087ZYR0	Apis mellifera OX=7460 PE=4 SV=1.5	NA	Uncharacterized protein			-1.29445	0.262875	0.378284	806013	3.6241e+06	9.16329e+06	4.34151e+06	588615	1.1589e+06	24	10	23.34
A0A088AL93	Apis mellifera OX=7460 PE=4 SV=1.12	NA	Uncharacterized protein			-0.764728	0.261339	0.378284	4.94849e+06	9.187e+06	7.50363e+06	1.03728e+07	2.66041e+06	4.11517e+06	7	4	25.63
Q8MQS8	Apis mellifera OX=7460 PE=2 SV=1	NA	Venom serine protease 34		Api m 7	-0.591373	0.261174	0.378284	1.85985e+08	2.45122e+08	4.48718e+08	2.61838e+08	1.69779e+08	2.19679e+08	48	17	396.07
A0A088ACF4	Apis mellifera OX=7460 PE=3 SV=1.1	NA	Uncharacterized protein			-0.782259	0.267743	0.380646	1.06836e+07	1.1673e+07	1.08852e+07	7.33956e+06	1.8035e+07	3.29181e+06	22	13	55.14
A5YVK7	Apis mellifera OX=7460	hex70a PE=2 SV=1	Hexamerin 70a			-0.788099	0.277442	0.38974	2.94296e+07	5.83234e+07	9.19346e+07	7.51333e+07	2.22907e+07	2.98787e+07	27	21	156.41
R4TRB9	Apis mellifera OX=7460	lys1 PE=3 SV=1	LYS1 (Fragment)			-0.583993	0.31536	0.437794	7.30488e+07	1.22714e+08	1.53174e+08	1.41396e+08	7.31531e+07	6.43513e+07	65	10	196.64
A0A088ABM1	Apis mellifera OX=7460 PE=3 SV=1.1	NA	SERPIN domain-containing protein			-0.62254	0.319293	0.4381	1.28985e+07	2.28145e+07	2.9382e+07	2.82815e+07	1.1096e+07	1.23278e+07	24	9	46.08
Q10416	Apis mellifera OX=7460 PE=2 SV=1	NA	Hymenoptaecin			0.559766	0.328654	0.445761	989190	785976	2.10423e+06	2.99025e+06	1.51548e+06	1.8879e+06	15	2	10.63
A0A087ZSL8	Apis mellifera OX=7460 PE=4 SV=1.7	NA	Uncharacterized protein			-0.526631	0.375251	0.503178	4.84739e+06	1.126e+07	9.06194e+06	9.64251e+06	6.47266e+06	4.32847e+06	18	5	33.86
A0A088A691	Apis mellifera OX=7460	727510 PE=3 SV=1	Alpha-1,4-N-acetylglucosaminyltransferase			-0.617349	0.384347	0.509584	8.26358e+06	2.49726e+07	1.83592e+07	2.36837e+07	7.42995e+06	9.73786e+06	11	4	11.39
A0A088APL1	Apis mellifera OX=7460	Cht5 PE=3 SV=1	Chitin-binding type-2 domain-containing protein			-0.605825	0.397469	0.521126	1.05692e+07	2.90515e+07	3.6419e+07	3.16143e+07	1.38228e+07	1.18544e+07	36	20	148.56
A0A087ZWI6	Apis mellifera OX=7460	LOC408327 PE=4 SV=1	Uncharacterized protein			-0.31594	0.413597	0.536313	1.63825e+06	1.64317e+06	1.73502e+06	1.25333e+06	1.87556e+06	1.68183e+06	13	3	13.92
A0A088AEW6	Apis mellifera OX=7460	102656354 PE=4 SV=1	Kazal-like domain-containing protein			-0.683855	0.420973	0.537445	960954	1.99091e+06	1.96981e+06	3.54782e+06	729366	573620	29	2	17.51
B3GM11	Apis mellifera OX=7460	MRJP8 PE=2 SV=1	Bee-milk protein		Api m 11.0101	-0.418366	0.423579	0.537445	2.67776e+08	4.38019e+08	5.36299e+08	4.9442e+08	2.5986e+08	3.34926e+08	39	15	292.96
A0A088A045	Apis mellifera OX=7460 PE=3 SV=1	NA	ML domain-containing protein			-0.289876	0.459398	0.576691	2.72569e+07	16684326	2.01195e+07	1.68299e+07	2.22596e+07	2.1825e+07	12	2	19.93
A0A088A4K9	Apis mellifera OX=7460 PE=4 SV=1.1	NA	Uncharacterized protein			-0.290409	0.470021	0.577735	4.07349e+07	3.38604e+07	3.88704e+07	4.25452e+07	3.16197e+07	3.55747e+07	64	8	83.41
Q5BLY5	Apis mellifera OX=7460 PE=1 SV=1	NA	Venom acid phosphatase Acph-1		Api m 3	-0.32223	0.46861	0.577735	1.11557e+09	1.10319e+09	1.75085e+09	1.20471e+09	1.49173e+09	1.00175e+09	53	23	476.19
A0A088AJE9	Apis mellifera OX=7460 PE=4 SV=1	NA	J domain-containing protein			-0.382496	0.488991	0.594855	3.26321e+07	4.91027e+07	4.1501e+07	5.77858e+07	2.00897e+07	4.22202e+07	36	11	42.81
A0A087ZR24	Apis mellifera OX=7460 PE=4 SV=1.2	NA	Uncharacterized protein			-0.368623	0.514054	0.618963	2.68686e+06	4.92138e+06	5.54966e+06	6.06022e+06	3.10399e+06	2.95954e+06	28	7	48.86
A0A087ZXF7	Apis mellifera OX=7460 PE=4 SV=1.10	NA	Uncharacterized protein			-0.396256	0.555321	0.661898	1.98874e+06	2.94027e+06	3.86541e+06	4.90803e+06	2.65649e+06	1.24172e+06	5	2	11.09
A0A087ZPM2	Apis mellifera OX=7460	Mcdp PE=4 SV=1	Mast cell degranulating peptide			-0.623526	0.570297	0.666287	4.73105e+08	3.4061e+09	5.22105e+09	3.85292e+09	6.44432e+08	1.51301e+09	22	3	440.82
A0A088AUL3	Apis mellifera OX=7460	Pvf1 PE=3 SV=1	PDGF_2 domain-containing protein			-0.274024	0.568544	0.666287	1.78852e+08	2.04921e+08	2.96315e+08	3.01868e+08	1.74024e+08	1.90931e+08	64	19	409.92
A0A087ZYN8	Apis mellifera OX=7460 PE=4 SV=1.9	NA	Uncharacterized protein			-0.229062	0.581412	0.669949	3.14116e+07	2.3883e+07	2.78425e+07	2.04083e+07	3.929e+07	2.64163e+07	32	4	44.06
H9KQJ7	Apis mellifera OX=7460 PE=2 SV=1	NA	Omega-conotoxin-like protein 1			-0.30771	0.584786	0.669949	1.03328e+08	1.40086e+08	2.1051e+08	2.29278e+08	9.22166e+07	1.24097e+08	42	2	116.02
A0A088A5B2	Apis mellifera OX=7460 PE=3 SV=1.6	NA	Uncharacterized protein			-0.29524	0.614249	0.696936	410063	823967	712369	1.03901e+06	412806	495915	3	2	6.46
A0A087ZQA1	Apis mellifera OX=7460	LOC409468 PE=4 SV=1	Peptidase M12B domain-containing protein			-0.277298	0.673801	0.737413	2.9384e+06	8.85767e+06	1.11508e+07	8.74827e+06	4.25504e+06	7.15192e+06	12	9	39.96
A0A087ZU97	Apis mellifera OX=7460	100578816 PE=4 SV=1	Uncharacterized protein			-0.175796	0.669726	0.737413	3.88559e+06	3.30138e+06	3.11815e+06	3.90987e+06	4.03444e+06	2.87264e+06	32	3	20.02
A0A087ZZL1	Apis mellifera OX=7460	100578232 PE=4 SV=1	EGF-like domain-containing protein			0.29358	0.68117	0.737413	388541	90103.3	242369	379183	457006	147213	10	2	3.38
A0A088AP79	Apis mellifera OX=7460	LOC409790 PE=4 SV=1	Uncharacterized protein			0.542678	0.681068	0.737413	167930	1.73968e+06	2.78414e+06	4.47296e+06	2.08896e+06	439325	13	2	11.83
P56682	Apis mellifera OX=7460 PE=1 SV=1	NA	Chymotrypsin inhibitor			0.279107	0.675617	0.737413	4.64618e+06	5.36347e+06	1.32083e+07	1.90049e+07	6.77908e+06	7.45329e+06	75	3	12.72
A0A087ZVK5	Apis mellifera OX=7460	LOC551922 PE=3 SV=1	ML domain-containing protein			-0.199893	0.69371	0.744161	4.00563e+06	6.30971e+06	7.58948e+06	8.06654e+06	3.99005e+06	6.42155e+06	22	4	25.94
P83563	Apis mellifera OX=7460 PE=1 SV=2	NA	Allergen Api m 6.03 / Api m 6.04			-0.137475	0.712175	0.757087	5.06621e+09	4.84101e+09	5.40126e+09	5.32492e+09	4.98922e+09	6.11718e+09	36	4	490.44
A0A088AN12	Apis mellifera OX=7460	LOC409949 PE=4 SV=1	Uncharacterized protein			-0.279863	0.724651	0.763472	576964	1.5963e+06	1.20981e+06	2.7079e+06	566353	662914	8	4	8.05
Q86PH6	Apis mellifera OX=7460	trf PE=2 SV=1	Transferrin			-0.146213	0.793585	0.8287	4.17914e+07	5.99857e+07	8.64291e+07	1.06284e+08	4.7266e+07	5.19603e+07	45	27	257.83
A0A087ZXY2	Apis mellifera OX=7460	LOC413256 PE=4 SV=1	Uncharacterized protein			0.0352615	0.944009	0.974728	2.30185e+06	3.35043e+06	2.91419e+06	5.33474e+06	2.51359e+06	2.94487e+06	7	4	21.09
H9K869	Apis mellifera OX=7460 PE=4 SV=1.11	NA	Uncharacterized protein			0.0235845	0.949947	0.974728	7.98781e+07	6.25061e+07	6.22723e+07	7.74619e+07	8.69502e+07	7.91626e+07	38	3	45.74
P00630	Apis mellifera OX=7460 PE=1 SV=3	NA	Phospholipase A2		Api m 1	-0.0173266	0.96313	0.979735	4.55663e+10	4.7364e+10	4.60676e+10	5.36316e+10	5.44661e+10	5.36079e+10	86	27	5984.41
Q08169	Apis mellifera OX=7460 PE=1 SV=1	NA	Hyaluronidase		Api m 2	-0.0110183	0.976918	0.985268	2.35248e+08	2.2656e+08	2.00703e+08	2.7401e+08	2.37113e+08	2.6274e+08	49	22	875.49
A0A087ZQE3	Apis mellifera OX=7460	LOC727126 PE=3 SV=1	Protein quiver			0.00605152	0.987623	0.987623	2.28888e+06	2.43973e+06	2.50867e+06	3.05273e+06	2.3145e+06	3.2784e+06	18	3	14.66
